# Supplementary material for: Insights into How Degradable Microplastics Enhance Cu2+ Mobility in Soil Through Interfacial Interaction
Source: Toxics. 2025 Sep 18;13(9):795. doi: 10.3390/toxics13090795 (PMC12474448; doi:10.3390/toxics13090795)
Supplement: Supplementary file 1 [file toxics-13-00795-s001.zip]

Archive with 1 entries (1 files):
- toxics-3835803-supplementary.pdf
